# Supplementary material for: Dental Implant Outcomes in Patients with Cleft Lip, Alveolus and/or Palate: A Systematic Analysis of Clinical Studies
Source: Medicina (Kaunas). 2026 Mar 18;62(3):569. doi: 10.3390/medicina62030569 (PMC13028054; doi:10.3390/medicina62030569)
Supplement: Supplementary file 1 [file medicina-62-00569-s001.zip]

Archive with 1 entries (1 files):
- medicina-4180984-supplementary.pdf
